# Supplementary material for: Genome Survey Sequencing of an Iconic ‘Trophy’ Sportfish, the Roosterfish Nematistius pectoralis: Genome Size, Repetitive Elements, Nuclear RNA Gene Operon, and Microsatellite Discovery
Source: Genes (Basel). 2021 Oct 27;12(11):1710. doi: 10.3390/genes12111710 (PMC8620147; doi:10.3390/genes12111710)
Supplement: Supplementary file 1 [file genes-12-01710-s001.zip › genes-1422637-supplementary.fasta]

>Roosterfish_45S
CCCCTTCTCTTCCCCTGCGAAGTGAACCCCGCCATCGGGGCTTCGCCAAGGCAGGGTTGTTGGGGCAGTCCCTAGCCCCTGGAAGTCCCCCCGGTGTACCAAGGGCACGGAGCACCCTCCCCGGTGTACCAGGACCACCAGGCCCCGGAGTACCAGGGGCGCCAGATGTCTGCCCGGTGTACCAGGACCACGAGATGGGAAATTTTTTCTAAGTTTTTCGTCCGAGGGAGGGGGGGCGGCGGCGGATCGGGCCTTGAATCTGATGTTTTCGCGCCTCCCTCGGTTCGACGAGGTTTTACCCGGTTCTCGCCGACACCATCTTCACGATTTCAGAAACCCAGTTTTTGAAAACATGGGCCTCCAGAGCTGAGCCCCGATCACGCTCCGGACTTGTTGCCTGGCTTCGGTTCGCTCGAAACGGCCCTCTGTCGGCAGGTTGTCCCCCGTCCTTAACTGCGGTTCCTAACAGATACGCTCACACTGACCGATTGGCATCCGTGACCCGCCATCGGAGGGCCCCCGCCGGCCGGCCTAGCGCCGGTGTTCGGGCGGACGGTTCCTCCGGCCTGCGGGTTCGCCTCCACGGCCCGGGAGGGTTTTTGGCGCGGAGGGTGTCCTAGTAGGACCCTTCCCCCGCGCCCCTCCCGGGGCCGACCGATTGGTAGCGAGACCGAGACGCCCCGTCTGCCCCAGTTGTCCTTCGACGGAACCCGTCGCAGGGTCGCGGGTATCCCAGCCCCAGCCTGGGACACCTCCGCGCTCTTTGGCGGCGGGCCTCCGGCAAGCACAATGTTTCTCAAACCCTACCCAGGGTCCCGAGCCGACCCCCGGGGTCTCACTCCCCCTTAAGTTGCCTCGCCCCTGCCGGTCCGCCGGCGGGGGCCCCGCACACCCAAGAGCACGTGTCCGGGCGGGCTTCGGCCCGTGCCGTTCCGTGTCCGAGGGCTACCTGGTTGATCCTGCCAGTAGCATATGCTTGTCTCAAAGATTAAGCCATGCAAGTCTAAGTACACACGGCCGGTACAGTGAAACTGCGAATGGCTCATTAAATCAGTTATGGTTCCTTTGATCGCTCTCACGTTACTTGGATAACTGTGGCAATTCTAGAGCTAATACATGCCAACGAGCGCTGACCTCCGGGGATGCGTGCATTTATCAGATCCAAAACCCATGCGGGGTGCCTCTCGGGGTGCCCCGGCCGCTTTGGTGACTCTAGATAACCTCGAGCCGATCGCTGGCCCCCGTGGCGGCGACGTCTCATTCGAATGTCTGCCCTATCAACTTTCGATGGTACTTTCTGTGCCTACCATGGTGACCACGGGTAACGGGGAATCAGGGTTCGATTCCGGAGAGGGAGCCTGAGAAACGGCTACCACATCCAAGGAAGGCAGCAGGCGCGCAAATTACCCACTCCCGACTCGGGGAGGTAGTGACGAAAAATAACAATACAGGACTCTTTCGAGGCCCTGTAATTGGAATGAGTACACTTTAAATCCTTTAACGAGGATCAATTGGAGGGCAAGTCTGGTGCCAGCAGCCGCGGTAATTCCAGCTCCAATAGCGTATCTTAAAGTTGCTGCAGTTAAAAAGCTCGTAGTTGGATCTCGGGATCGAGCTGACGGTCCGCCGCGAGGCGAGCTACCGTCTGTCCCAGCCCCTGCCTCTCGGCGCCCCCTCGATGCTCTTAGCTGAGTGTCCCGCGGGGTCCGAAGCGTTTACTTTGAAAAAATTAGAGTGTTCAAAGCAGGCCCGGTCGCCTGAATACCGCAGCTAGGAATAATGGAATAGGACTCCGGTTCTATTTTGTGGGTTTTCTTTCTGAACTGGGGCCATGATTAAGAGGGACGGCCGGGGGCATTCGTATTGTGCCGCTAGAGGTGAAATTCTTGGACCGGCGCAAGACGGACGAAAGCGAAAGCATTTGCCAAGAATGTTTTCATTAATCAAGAACGAAAGTCGGAGGTTCGAAGACGATCAGATACCGTCGTAGTTCCGACCATAAACGATGCCAACTAGCGATCCGGCGGCGTTATTCCCATGACCCGCCGGGCAGCGTCCGGGAAACCAAAGTCTTTGGGTTCCGGGGGGAGTATGGTTGCAAAGCTGAAACTTAAAGGAATTGACGGAAGGGCACCACCAGGAGTGGAGCCTGCGGCTTAATTTGACTCAACACGGGAAACCTCACCCGGCCCGGACACGGAAAGGATTGACAGATTGATAGCTCTTTCTCGATTCTGTGGGTGGTGGTGCATGGCCGTTCTTAGTTGGTGGAGCGATTTGTCTGGTTAATTCCGATAACGAACGAGACTCCGGCATGCTAACTAGTTATGCGGCCCCGTGCGGTCGGCGTCCAACTTCTTAGAGGGACAAGTGGCGTTCAGCCACACGAGATTGAGCAATAACAGGTCTGTGATGCCCTTAGATGTCCGGGGCTGCACGCGCGCCACACTGAGTGGATCAGCGTGTGTCTACCCTTCGCCGAGAGGCGTGGGTAACCCGCTGAACCCCACTCGTGATAGGGATTGGGGATTGCAATTATTTCCCATGAACGAGGAATTCCCAGTAAGCGCGGGTCATAAGCTCGCGTTGATTAAGTCCCTGCCCTTTGTACACACCGCCCGTCGCTACTACCGATTGGATGGTTTAGTGAGGTCCTCGGATCGGCCCCGCCGGGGTCGGTCACGGCCCTGGCGGAGCGCCGAGAAGACGATCAAACTTGACTATCTAGAGGAAGTAAAAGTCGTAACAAGGTTTCCGTAGGTGAACCTGCGGAAGGATCATTACCGGTTCCCCGTCATGGCCCCCGCGACGTGGGTCGCAGGCCTGGTGGGTCGAAAAAAAAACTGCCGTCTCCGGACGCTTAGGGTCTCCCGCCCCACCCCCGGGGCGGGTCTCCCGAGGCGCGCCGTCCGTCTCGTCGCCTGGGCCTCTCGTCGACGTCCGTCCGTCCGTCGTCCTCCTTCCCCGGAGGCTGCGTGCGGCGGACCCGGCGGTTGCCCTTGCGCGGTCTGGCGGCGCCTTGTCTCCCCACCACCACTCCTAGTCAGGGCCTCGTCCCGACCGGACGCTTCCGGGCCTCCCACCCTCTCCACCCCAAAGCGACGCGCCTCGTCGGCCTGCTCCGAGGGCTGACGGACCTGACGGCGGGGCGCGCTCGCGGAGGCGGGTCGGGGGGCCTTGTCCGGTGACACCCGGGCCTGGCCCGCCCATTCGGAACCTTAACCTCAAGCGCGGTGCGGCGGCCTCGCCCTGGCCGCCTTCCGCGCGCCTGCGGGTACCCAACTCTCCTCTCTCCTTCGGAGGGAGGCGGGGGGTTCAATGTCTCCTACCCCGCTCTGACCCCGCTCTCCCCCTTCCGGGGGGGTCGGGCCGGGGCTTAGCGGGATGGAGCGCCCGACGGGTTCGTGTCCCACTCTCAAACCAATTCCTTGTCTCCGAAACTGTGGCCTCTCTGTTTTTTTTTTCCCCGGAAAAGAAAAATGGAAAAAAACCAAACCAAAACAGTGACAACTCTTAGCGGTGGATCACTCGGCTCGTGCGTCGATGAAGAACGCAGCTAGCTGCGAGAACTAATGTGAATTGCAGGACACATTGATCATCGACACTTCGAACGCACCTTGCGGCCCCGGGTTCCTCCCGGGGCTACGCCTGTCTGAGGGTCGCTTTGCCATCAATCGGAAACCCCCGCGTTTCCGCGGCTGGGGCAGTCGCAGGCGGCGCTCGCCCGCCTTCGTCCCCCTAAGCGCAGACTTTGGGATGCCCGGTGCGGTGTGTGCGTGTGCGCGTCGGCCTGGTTCCGGCCCCACCCTCCTCCCCGCTGGCGATCTTCCCCCCCCATCTTTCCCTCCTTCCCCGACCCCCTTCCGGGGGGCCCCCGGGGAGGGGCGCCCCCGTCGGGCCCGCATGAGTCGGGCGCGGCTGCCGGTGGACACCTCGTCTCCGCGCTGACCGCGTTACGCGTGCGCAAAGCCTTAGACGGGGAACGCTCTAGCGGGGGATCGTTGGGGGTTCGCCTCGGGGGCCGGGTGCCCGGGACGGCCTCGCGCCTCGCGCCGCCGCGGCCGGGGGACCCAGCTACCTTCCCCAGAGCCCGTGAGCCTCCCGTCCCGCCTCGGCGGGGCGGCGAGCCACGCCTGCCGCCCTCCTCTCCGGGGGGGGGCGGAATCCATTCGACTACGACCTCAGATCAGACGAGACAACCCGCTGAATTTAAGCATATTACTAAGCGGAGGAAAAGAAACTAACCAGGATTCCCTCAGTAGCGGCGAGCGAAGAGGGAAGAGCCCAGCGCCGAATCCCCGTCCGACGGGCGGGCGTGGGAAATGTGGCGTACGGAAGACCGCTTGCCCGGTGTCGATCGGGGGCCTGAGTCCTTCTGATCGAGGCTCAGCCCGTGGACGGTGTGAGGCCGGTAACGGCCCCCGTCGCGCCGGGGTCCGGTCTTCTCGGAGTCGGGTTGTTTGGGAATGCAGCCCAAAGTGGGTGGTAAACTCCATCTAAGGCTAAATACCGGCACGAGACCGATAGTCAACAAGTACCTTAAGGGAAAGTTGAAAAGAACTTTGAAGAGAGAGTTCAAGAGGGCGTGAAACCGTTGAGAGGTAAACGGGTGGGGTCCGCGCAGTCTGCCCGGGGGATTCAACTCGGCGGGCTAGGGACGGCCGCTCGGTGTGGGAGGATCCCCTCGTGGGACCTCTCCCCGGTGCTGGCTGGCCCTCGCCGGGCGCATTTCCTCCGTGGCGGTGCGCCGCGACCGGCTCTAGGTCGGCTTGGAAAGGCCCGGGGCGAAGGTGGCTCGCAGCTCCGGCCGCGAGCTTTACAGCGCCCCTCGCCTGGACCTCGCCGCTTCCCGGGGCCGTGGACTTAGTGCTCGCTGCGCCCTCTCTCCCTGCGGGGAGGGACGGGGCCCCCTGCTCCCGGCGCGACTGTCGACCGGGGCGGACTGTCCTCAGTGCGCCCCGACCGCGTCGCGTCGCCAGGGCGGGGTCCGGCCCACGTAAAAGGCGCCAGGGGTCTGCGGCGATGTCGGCAACCCACCCGACCCGTCTTGAAACACGGACCAAGGAGTCTAACGCACGCGCGAGTCAGAGGGTGAAGCAAACCCCGTGGCGCAATGAAAGTGAGGGCCGGCGCGCGCCGGCTGAGGTGGGATCCCGGCCCCGCGGGGTCGGGCGCACCACCGGCCCGTCTCGCCCGCACCGTCGGGGAGGTGGAGCGTGAGCGCGTGCGATAGGACCCGAAAGATGGTGAACTATGCCTGGGCAGGGCGAAGCCAGAGGAAACTCTGGTGGAGGCCCGTAGCGGTCCTGACGTGCAAATCGGTCGTCCGACCTGGGTATAGGGGCGAAAGACTAATCGAACCATCTAGTAGCTGGTTCCCTCCGAAGTTTCCCTCAGGATAGCTGGCGCTCAGAGTCTCGCAGTTTTATCTGGTAAAGCGAATGATTAGAGGTCTTGGGGCCGAAACGATCTCAACCTATTCTCAAACTTTAAATGGGTAAGAAGCCCGGCTCGCTGGCTTGGAGCCGGGCGTGGAATGCGAGCCGCCTAGTGGGCCACTTTTGGTAAGCAGAACTGGCGCTGCGGGATGAACCGAACGCCGGGTTAAGGCGCCCGATGCCGACGCTCATCAGACCCCAGAAAAGGTGTTGGTCGATATAGACAGCAGGACGGTGGCCATGGAAGTCGGAATCCGCTAAGGAGTGTGTAACAACTCACCTGCCGAATCAACTAGCCCTGAAAATGGATGGCGCTGGAGCGTCGGGCCCATACCCGGCCGTCGCCGGCAACAGGAGCCTCGAGGGCTATGCCGCGACGAGTAGGAGGGCCGCCGCGGTGAGCACGGAAGCCTAGGGCGCGGGCCCGGGTGGAGCCGCCGCGGGTGCAGATCTTGGTGGTAGTAGCAAATATTCAAACGAGAACTTTGAAGGCCGAAGTGGAGAAGGGTTCCATGTGAACAGCAGTTGAACATGGGTCAGTCGGTCCTAAGAGATGGGCGAACGCCGTTCGGAAGGGTGGGGCGATGGCCTACGTCGCCCCCGGCCGATCGAAAGGGAGTCGGGTTCAGATCCCCGAATCTGGAGTGGCGGAGATAGGCGCCGCGAGGCGTCCAGTGCGGTAACGCAAACGATCCCGGAGAAGCTGGCGGGAGCCCCGGGGAGAGTTCTCTTTTCTTTGTGAAGGGCAGGGCGCCCTGGAATGGGTTCGCCCCGAGAGAGGGGCCCGTGCCCTGGAAAGCGTCGCGGTTCCGGCGGCGTCCGGTGAGCTCTCGCTGGCCCTTGAAAATCCGGGGGAGAAGGTGTAAATCTCGCGCCAGGCCGTACCCATATCCGCAGCAGGTCTCCAAGGTGAACAGCCTCTGGCATCATAGAACAAGGTAGTTAAGGGAAGTCGGCAAATCAGATCCGTAACTTCGGGATAAGGATTGGCTCTAAGGGCTGGGTCGGTCGGGCTGGGGTGCGAAGCGGGGCTGGGCTCGAGCCGCGGCTGGGGGAGCAGTCGCCCCGTCGCCCTCCTCTCTCCGCCGCTGGAAGCGCGGTGCGCGGCCCGCCTCGCGGGGCCCTCGTCCGCGGCGCCTCGTGTGTCGCTGGGCGGGGGTTTTCGCGGGGCGGTGTCCGACGCCGTGTGGAAGGCGGGCCGGTGGGGGGGATCGGGTTCGGCGGTCGGCGGCGGCGACTCTGGACGCGCGCCGGGCCCTTCTCGCGGATCTCCCCAGCTACGGCGCCCGCTGGGTCCCGTTCACGCGGGTTCCCGGCGGGTCGCCTCGGCTGGCGCCTAGCAGCTGACTTAGAACTGGTGCGGACCAGGGGAATCCGACTGTTTAATTAAAACAAAGCATCGCGAAGGCCCATGGGGGGTGTTGACGCGATGTGATTTCTGCCCAGTGCTCTGAATGTCAAAGTGAAGAAATTCAATGAAGCGCGGGTAAACGGCGGGAGTAACTATGACTCTCTTAAGGTAGCCAAATGCCTCGTCATCTAATTAGTGACGCGCATGAATGGATGAACGAGATTCCCACTGTCCCTACCTACTATCTAGCGAAACCACAGCCAAGGGAACGGGCTTGGCAGAATCAGCGGGGAAAGAAGACCCTGTTGAGCTTGACTCTAGTCTGGCACTGTGAAGAGACATGAGAGGTGTAGAATAAGTGGGAGGCCTCGGCCGCCGGTGAAATACCACTACTCTTATCGTTTTTTCACTTACCCGGTGAGGCGGGGAGGCGAGCCCCGAGCGGGCTCTCGCTTCTGGTGTCAAGCGCCCGGCCCCGCCGGGCGTGACCCGCTCCGGGGACAGTGGCAGGTGGGGAGTTTGACTGGGGCGGTACACCTGTCAAACGGTAACGCAGGTGTCCTAAGGCGAGCTCAGGGAGGACAGAAACCTCCCGTGGAGCAGAAGGGCAAAAGCTCGCTTGATCTTGATTTTCAGTATGAATACAGACCGTGAAAGCGGGGCCTCACGATCCTTCTGACTTTTTGGGTTTTAAGCAGGAGGTGTCAGAAAAGTTACCACAGGGATAACTGGCTTGTGGCGGCCAAGCGTTCATAGCGACGTCGCTTTTTGATCCTTCGATGTCGGCTCTTCCTATCATTGTGAAGCAGAATTCACCAAGCGTTGGATTGTTCACCCACTAATAGGGAACGTGAGCTGGGTTTAGACCGTCGTGAGACAGGTTAGTTTTACCCTACTGATGATGTGTTGTTGCAATAGTAATCCTGCTCAGTACGAGAGGAACCGCAGGTTCAGACATTTGGTGTATGTGCTTGGCTGAGGAGCCAATGGTGCGAAGCTACCATCTGTGGGATTATGACTGAACGCCTCTAAGTCAGAATCCCGCCTAGACGTAACGATACCGTAGCGCCGCGGATCTTCGGTTGGCCCCGGATAGCCGGCTTCGGTCGGTGAGTAGAGCCGTTCGTGACAGGGCTGGGGTGCGGCCGGATGATGGTCGCCCCTCTCCTATCTCGCACCGCATGTTTGTGGAGAACCTGGTGCTAAATCACTTGCAGACGACCTGATTCTGGGTCAGGGTTTCGTACGTAGCAGAGCAGCTCCCTCGCTGCGATCTATTGAAAGTCAGCCCTTGATCCAAGCTTTTGTCGGACCCTAATCCGACATCCCTCCCCCCCCCC
